# Supplementary material for: Behavioral and Neuronal Effects of Inhaled Bromine Gas: Oxidative Brain Stem Damage
Source: Int J Mol Sci. 2021 Jun 12;22(12):6316. doi: 10.3390/ijms22126316 (PMC8231550; doi:10.3390/ijms22126316)
Supplement: Supplementary file 1 [file ijms-22-06316-s001.zip]

Archive with 1 entries (1 files):
- ijms-1233364-supplementary.pdf
